# Supplementary material for: Agrobacterium rhizogenes-Mediated Hairy Root Genetic Transformation Using Agrobacterium Gel Inoculation and RUBY Reporter Enables Efficient Gene Function Analysis in Sacha Inchi (Plukenetia volubilis)
Source: Int J Mol Sci. 2025 Mar 11;26(6):2496. doi: 10.3390/ijms26062496 (PMC11941831; doi:10.3390/ijms26062496)
Supplement: Supplementary file 1 [file ijms-26-02496-s001.zip]

Archive with 3 entries (2 files):
- ijms-3491046-supplementary/
- ijms-3491046-supplementary/Figure S1-S6, and Table S1_Final Proofreading_LK_Xu.docx
- ijms-3491046-supplementary/Table S2 Details of mutations detected in shr roots.xlsx
