# Supplementary material for: Agrobacterium rhizogenes-Mediated Hairy Root Genetic Transformation Using Agrobacterium Gel Inoculation and RUBY Reporter Enables Efficient Gene Function Analysis in Sacha Inchi (Plukenetia volubilis)
Source: Int J Mol Sci. 2025 Mar 11;26(6):2496. doi: 10.3390/ijms26062496 (PMC11941831; doi:10.3390/ijms26062496)
Supplement: Supplementary file 1 [file ijms-26-02496-s001.zip › ijms-3491046-supplementary/Table S2 Details of mutations detected in shr roots.xlsx]

## Sheet: Sample Genotyping
Table S2 Details of mutations detected in shr roots
Sample	Genotyping	Edition Types	Edited Position
WT	CTTTGGCAATCGGGTAGATGGATACCTTGTTTAGGCTGGTTAGTCTTCAACAACAACAATCTGATCAATCTTTCAATAACTCCACAAGCAGAACCTCTAGCAGCTCCAGATCCTCCAGACAAAACAACCATTACCATCACTACCAACAAGAAGACGAAGAATGCTTCAACTTTTTCATGGATGAAGA	WT	no
	CTTTGGCAATCGGGTAGATGGATACCTTGTTTAGGCTGGTTAGTCTTCAACAACAACAATCTGATCAATCTTTCAATAACTCCACAAGCAGAACCTCTAGCAGCTCCAGATCCTCCAGACAAAACAACCATTACCATCACTACCAACAAGAAGACGAAGAATGCTTCAACTTTTTCATGGATGAAGA	WT	no
empty vector	CTTTGGCAATCGGGTAGATGGATACCTTGTTTAGGCTGGTTAGTCTTCAACAACAACAATCTGATCAATCTTTCAATAACTCCACAAGCAGAACCTCTAGCAGCTCCAGATCCTCCAGACAAAACAACCATTACCATCACTACCAACAAGAAGACGAAGAATGCTTCAACTTTTTCATGGATGAAGA	WT	no
	CTTTGGCAATCGGGTAGATGGATACCTTGTTTAGGCTGGTTAGTCTTCAACAACAACAATCTGATCAATCTTTCAATAACTCCACAAGCAGAACCTCTAGCAGCTCCAGATCCTCCAGACAAAACAACCATTACCATCACTACCAACAAGAAGACGAAGAATGCTTCAACTTTTTCATGGATGAAGA	WT	no
1	CTTTGGCAATCGGGTAGATGGATACCTTGT———————————TTAGTCTTCAACAACAACAATCTGATCAATCTTTCAATAACTCCACAAGCAGAACCTCTAGCAGCTCCAGATCCTCCAGACAAAACAACCATTACCATCACTACCAACAAGAAGACGAAGAATGCTTCAACTTTTTCATGGATGAAGA	9 bp del	gRNA1
	CTTTGGCAATCGGGTAGATGGATACCTTGTTTAGGCTGGTTAGTCTTCAACAACAACAATCTGATCAATCTTTCAATAACTCCACAAGCAGAACCTCTAGCAGCTCCAGATCCTCCAGACAAAACAACCATTACCATCACTACCAACAAGAAGACGAAGAATGCTTCAACTTTTTCATGGATGAAGA	WT	no
2	CTTTGGCAATCGGGTAGATGGATACCTTGT————————————————————————————————————————————————————————————————————————————————————————————————————————————————————————————CTACCAACAAGAAGACGAAGAATGCTTCAACTTTTTCATGGATGAAGA	109 bp del	gRNA1&2
	CTTTGGCAATCGGGTAGATGGATACCTTGTTTTAGGCTGGTTAGTCTTCAACAACAACAATCTGATCAATCTTTCAATAACTCCACAAGCAGAACCTCTAGCAGCTCCAGATCCTCCAGACAAAACAACCATTACCATCAACTACCAACAAGAAGACGAAGAATGCTTCAACTTTTTCATGGATGAAGA	2 bp ins	gRNA1&2
3	CTTTGGCAATCGGGTAGATGGATACCTTGTTTTAGGCTGGTTAGTCTTCAACAACAACAATCTGATCAATCTTTCAATAACTCCACAAGCAGAACCTCTAGCAGCTCCAGATCCTCCAGACAAAACAACCATTACATAGTACTAACAAGAAGACGAAGAATGCTTCAACTTTTTCATGGATGAAGA	1 bp ins, 8 bp sub	gRNA1&2
	CTTTGGCAATCGGGTAGATGGATACCT———————————GGTTAGTCTTCAACAACAACAATCTGATCAATCTTTCAATAACTCCACAAGCAGAACCTCTAGCAGCTCCAGATCCTCCAGACAAAACAACCATTACCATCACTACCAACAAGAAGACGAAGAATGCTTCAACTTTTTCATGGATGAAGA	10 bp del	gRNA1
4	CTTTGGCAATCGGGTAGATGGATACCTTGTTTAGGCTGGTTAGTCTTCAACAACAACAATCTGATCAATCTTTCAATAACTCCACAAGCAGAACCTCTAGCAGCTCCAGATCCTCCAGACAAAACAACCATTACCATCACTACCAACAAGAAGACGAAGAATGCTTCAACTTTTTCATGGATGAAGA	WT	no
	CTTTGGCAATCGGGTAGATGGATACCTTGTT————————————AGTCTTCAACAACAACAATCTGATCAATCTTTCAATAACTCCACAAGCAGAACCTCTAGCAGCTCCAGATCCTCCAGACAAAACAACCATTACCATCACTACCAACAAGAAGACGAAGAATGCTTCAACTTTTTCATGGATGAAGA	10 bp del	gRNA1
5	CTTTGGCAATCGGGTAGATGGATACCTTGTT————————————AGTCTTCAACAACAACAATCTGATCAATCTTTCAATAACTCCACAAGCAGAACCTCTAGCAGCTCCAGATCCTCCAGACAAAACAACCATTACCATCACTACCAACAAGAAGACGAAGAATGCTTCAACTTTTTCATGGATGAAGA	10 bp del	gRNA1
	CTTTGGCAATCGGGTAGATGGATACCTTGTTTAGGCTGGTTAGTCTTCAACAACAACAATCTGATCAATCTTTCAATAACTCCACAAGCAGAACCTCTAGCAGCTCCAGATCCTCCAGACAAAACAACCATTACCAT———————————————AAGACGAAGAATGCTTCAACTTTTTCATGGATGAAGA	10 bp del	gRNA2
6	CTTTGGCAATCGGGTAGATGGATACCTTGTTTTAGGCTGGTTAGTCTTCAACAACAACAATCTGATCAATCTTTCAATAACTCCACAAGCAGAACCTCTAGCAGCTCCAGATCCTCCAGACAAAACAACCA—————————————————CAAGAAGACGAAGAATGCTTCAACTTTTTCATGGATGAAGA	1 bp ins, 10 bp del	gRNA1&2
	CTTTGGCAATCGGGTAGATGGATACCTTGTTTAGGCTGGTTAGTCTTCAACAACAACAATCTGATCAATCTTTCAATAACTCCACAAGCAGAACCTCTAGCAGCTCCAGATCCTCCAGACAAAACAACCATTACCATCACTACCAACAAGAAGACGAAGAATGCTTCAACTTTTTCATGGATGAAGA	WT	no
7	CTTTGGCAATCGGGTAGATGGATACCTTG———————CTGGTTAGTCTTCAACAACAACAATCTGATCAATCTTTCAATAACTCCACAAGCAGAACCTCTAGCAGCTCCAGATCCTCCAGACAAAACAACCATTACCATCACTACCAACAAGAAGACGAAGAATGCTTCAACTTTTTCATGGATGAAGA	6 bp del	gRNA1
	CTTTGGCAATCGGGTAGATGGATACCTTGTTTTAGGCTGGTTAGTCTTCAACAACAACAATCTGATCAATCTTTCAATAACTCCACAAGCAGAACCTCTAGCAGCTCCAGATCCTCCAGACAAAACAACCATTACCATCACTACCAACAAGAAGACGAAGAATGCTTCAACTTTTTCATGGATGAAGA	1 bp ins	gRNA1
8	CTTTGGCAATCGGGTAGATGGATACCTTGTTTAGGCTGGTTAGTCTTCAACAACAACAATCTGATCAATCTTTCAATAACTCCACAAGCAGAACCTCTAGCAGCTCCAGATCCTCCAGACAAAACAACCATTACCATCACTACCAACAAGAAGACGAAGAATGCTTCAACTTTTTCATGGATGAAGA	WT	no
	CTTTGGCAATCGGGTAGATGGATACCTTGTTT——————————————————————————————————————————————————————————————————————————————————————————————————————————————————————————TACCAACAAGAAGACGAAGAATGCTTCAACTTTTTCATGGATGAAGA	107 bp del	gRNA1&2
9	CTTTGGCAATCGGGTAGATGGATACCTTGTT ——————————————————————————————————————————————————————————————————————————CTACCAACAAGAAGACGAAGAATGCTTCAACTTTTTCATGGATGAAGA	108 bp del	gRNA1&2
	CTTTGGCAATCGGGTAGATGGATACCTTGTTATTGTTCAATAATTTCTGTAGCAAATGGAAAACGTTTTACAAACAATGTGGCCTTGGAGTAATAATCGGAAGAAAAGTTCATAAGTCAGATAATTTGCGTTGCTGACACTAGTGACCAAGCAC CTACCAACAAGAAGACGAAGAATGCTTCAACTTTTTCATGGATGAAGA	123 sub	gRNA1&2
10	CTTTGGCAATCGGGTAGATGGATACCTTGT————GCTGGTTAGTCTTCAACAACAACAATCTGATCAATCTTTCAATAACTCCACAAGCAGAACCTCTAGCAGCTCCAGATCCTCCAGACAAAACAACCATTACCATCACTACCAACAAGAAGACGAAGAATGCTTCAACTTTTTCATGGATGAAGA	4 bp del	gRNA1
	CTTTGGCAATCGGGTAGATGGATACCTTGTTTAGGCTGGTTAGTCTTCAACAACAACAATCTGATCAATCTTTCAATAACTCCACAAGCAGAACCTCTAGCAGCTCCAGATCCTCCAGACAAAACAACCATTACCATCACTACCAACAAGAAGACGAAGAATGCTTCAACTTTTTCATGGATGAAGA	WT	no
11	CTTTGGCAATCGGGTAGATGGATACCTTGTT———————————————————————————————————————————————————————————————————————————————————————————————————————————————————————————CTACCAACAAGAAGACGAAGAATGCTTCAACTTTTTCATGGATGAAGA	108 bp del	gRNA1&2
	CTTTGGCAATCGGGTAGATGGATACCTTGTTTAGGGTGGGTAGTCTTCAACAACAACAATCTGATCAATCTTTCAATAACTCCACAAGCAGAACCTCTAGCAGCTCCAGATCCTCCAGACAAAACAACCATTACCATCACTACCAACAAGAAGACGAAGAATGCTTCAACTTTTTCATGGATGAAGA	2 bp sub	gRNA1
12	CTTTGGCAATCGGGTAGATGGATACCTTGT————————————————————————————————————————————————————————————————————————————————————————————————————————————————————————————CTACCAACAAGAAGACGAAGAATGCTTCAACTTTTTCATGGATGAAGA	109 bp del	gRNA1&2
	CTTTGGCAATCGGGTAGATGGATACCTTGTTTAGGCTGGTTAGTCTTCAACAACAACAATCTGATCAATCTTTCAATAACTCCACAAGCAGAACCTCTAGCAGCTCCAGATCCTCCAGACAAAACAACCATTACCATCACTACCAACAAGAAGACGAAGAATGCTTCAACTTTTTCATGGATGAAGA	WT	no
13	CTTTGGCAATCGGGTAGATGGATACCT———————————GGTTAGTCTTCAACAACAACAATCTGATCAATCTTTCAATAACTCCACAAGCAGAACCTCTAGCAGCTCCAGATCCTCCAGACAAAACAACCATTACCA——————————ACAAGAAGACGAAGAATGCTTCAACTTTTTCATGGATGAAGA	19 bp del	gRNA1&2
	CTTTGGCAATCGGGTAGATGGATACCTTGTTTAGGCTGGTTAGTCTTCAACAACAACAATCTGATCAATCTTTCAATAACTCCACAAGCAGAACCTCTAGCAGCTCCAGATCCTCCAGACAAAACAACCATTACCATCACTACCAACAAGAAGACGAAGAATGCTTCAACTTTTTCATGGATGAAGA	WT	no
